# Supplementary material for: The Novel Anticancer Aryl-Ureido Fatty Acid CTU Increases Reactive Oxygen Species Production That Impairs Mitochondrial Fusion Mechanisms and Promotes MDA-MB-231 Cell Death
Source: Int J Mol Sci. 2024 Oct 1;25(19):10577. doi: 10.3390/ijms251910577 (PMC11476390; doi:10.3390/ijms251910577)
Supplement: Supplementary file 1 [file ijms-25-10577-s001.zip]

Archive with 1 entries (1 files):
- ijms-3204475-supplementary.pdf
